# Supplementary material for: Board exam preparation resource trends in academic health sciences libraries serving colleges of osteopathic medicine programs
Source: J Med Libr Assoc. 2026 Jul 14;114(3):255–65. doi: 10.5195/jmla.2026.2320 (PMC13367312; doi:10.5195/jmla.2026.2320)
Supplement: Supplementary file 4 — Appendix D: Master List of Board Exam Prep Resources and Brief Descriptions [file jmla-114-3-255-s04.xlsx]

## Sheet: Sheet1
Appendix D - List of the Study's Board Exam Prep Resources and Brief Descriptions
Product	Publisher	URL	Short Description
AMBOSS	AMBOSS GmbH	https://www.amboss.com	Integrated medical library and QBank for USMLE/COMLEX prep.
Blueprint/Med School Tutors	Blueprint Prep	https://blueprintprep.com	Personalized 1:1 medical tutoring and customized study plans.
Blueprints e-books	Wolters Kluwer (LWW)	https://clerkship.lwwhealthlibrary.com	Essential clinical clerkship review books for core rotations.
Board Review Series (BRS)	Wolters Kluwer (LWW)	https://brs.lwwhealthlibrary.com	Outline-format textbooks with Q&A for foundational science review.
Boards and Beyond	McGraw Hill	https://www.boardsbeyond.com	Comprehensive video curriculum covering preclinical and clinical topics.
BoardVitals	BoardVitals	https://www.boardvitals.com	Specialized board-style question banks for various medical specialties.
Case Files	McGraw Hill	https://casefiles.mhmedical.com	Clinical cases with high-yield discussions for rotations and boards.
COMQUEST Level 1 & 2	COMQUEST	https://comquestmed.com	Specialized COMLEX-USA question banks tailored for DO students.
COMSAE (NBOME)	NBOME	https://www.nbome.org	Official practice exams designed to gauge COMLEX-USA readiness.
Draw It To Know It	Draw It to Know It	https://drawittoknowit.com	Active learning platform using drawing tutorials for complex topics.
ExamMaster	Exam Master Corporation	https://www.exammaster.com	Advanced board preparation system with extensive question databases.
First Aid Forward	McGraw Hill	https://www.firstaidforward.com	Digital interactive version of the classic First Aid series.
First Aid Print Books	McGraw Hill	https://www.mheducation.com	Industry-standard review books for USMLE and clerkship exams.
Kaplan - Qbank	Kaplan Test Prep	https://www.kaptest.com	Exam-like practice questions with detailed AI-enhanced explanations.
Lecturio	Lecturio GmbH	https://www.lecturio.com	Global digital platform providing a comprehensive medical video curriculum.
MedOne Adaptive Learner	Thieme Publishers	https://medone.thieme.com	Adaptive training tool integrated with Thieme’s medical textbooks.
OnlineMedEd	OnlineMedEd	https://onlinemeded.com	Simplified clinical video lessons focusing on high-yield concepts.
Osmosis	Elsevier	https://www.osmosis.org	Engaging animated videos that simplify complex medical topics.
Pathoma	Dr. Husain A. Sattar	https://www.pathoma.com	Definitive pathology review consisting of videos and text.
ScholarRx	MedIQ	https://scholarrx.com	Integrated digital learning system for USMLE and medical courses.
Sketchy	Sketchy	https://www.sketchy.com	Mnemonic-based visual learning for microbiology and pharmacology.
StatPearls	StatPearls	https://www.statpearls.com	Massive database of peer-reviewed articles and practice questions.
Step-Up To Medicine	Wolters Kluwer (LWW)	https://clerkship.lwwhealthlibrary.com	Comprehensive clinical review for internal medicine rotations.
TrueLearn	TrueLearn	https://truelearn.com	High-performance QBanks for COMAT, COMLEX and USMLE exams.
UWorld	UWorld	https://www.uworld.com	Premier question bank known for high-quality clinical explanations.
